# Supplementary material for: 3D Printing of Triamcinolone Acetonide in Triblock Copolymers of Styrene–Isobutylene–Styrene as a Slow-Release System
Source: Polymers (Basel). 2022 Sep 7;14(18):3742. doi: 10.3390/polym14183742 (PMC9504042; doi:10.3390/polym14183742)
Supplement: Supplementary file 1 [file polymers-14-03742-s001.zip]

Archive with 1 entries (1 files):
- 07092022polymers-1897415-supplementary. -revision corr.pdf
